# Supplementary material for: Discrepancy and Disliking Do Not Induce Negative Opinion Shifts
Source: PLoS One. 2016 Jun 22;11(6):e0157948. doi: 10.1371/journal.pone.0157948 (PMC4917087; doi:10.1371/journal.pone.0157948)
Supplement: S1 Datasets — (ZIP) [file pone.0157948.s001.zip]

Archive with 10 entries (7 files):
- S1Datasets/
- S1Datasets/bothstudiesinSTATA.do
- S1Datasets/Study1/
- S1Datasets/Study1/CodebookStudy1corrected.pdf
- S1Datasets/Study1/questionnaireStudy1.pdf
- S1Datasets/Study1/study1complete.sav
- S1Datasets/Study2/
- S1Datasets/Study2/CodebookStudy2.pdf
- S1Datasets/Study2/mergedscriptforStudy2.txt
- S1Datasets/Study2/study2.sav
