# Supplementary material for: Discrepancy and Disliking Do Not Induce Negative Opinion Shifts
Source: PLoS One. 2016 Jun 22;11(6):e0157948. doi: 10.1371/journal.pone.0157948 (PMC4917087; doi:10.1371/journal.pone.0157948)
Supplement: S1 Datasets — (ZIP) [file pone.0157948.s001.zip › S1Datasets/bothstudiesinSTATA.do]

***************************************************************
***************************************************************
*********************                     *********************
*********************       study 1       *********************
*********************                     *********************
***************************************************************
***************************************************************
clear
*cd "D:\eigene Daten\ICS\my Projects\karolys experiments\analyses\study 1\"
*please replace with appropriate directory structure
use "allperissue.dta"
set more off
	
****************************************
*how many cases?
****************************************
preserve
	collapse (count) n, by(rid)
	gen cases = _n
	sum cases
	tab n
restore

gen test = _n
sum test

****************************************
*missings analyses for Experiment 1
****************************************
tab distance,m
	*no missings
tab distchge ,m
tab nu_wille,m
	*there are 60 missings for the second opinion measurement

****************************************
*theoretical predictions
****************************************
twoway     (function y=-100 + x , lcolor(gs11) lpattern(solid) range(0 100)) /*
       */  (function y= x, lpattern(solid) lcolor(gs11) range(0 100) ylabel(-100(50)100) xlabel(0(25)100) ) /*
       */  (function y= 0, lpattern(dot) lcolor(black) range(0 100)  ) /*
       */  (function y= 0.4* x, lpattern(solid) lcolor(black) range(0 100) ylabel(-100(50)100) xlabel(0(25)100) ) /*
       */  (function y= -40 + 0.4* x, lpattern(dash) lcolor(black) range(0 100) ylabel(-100(50)100) xlabel(0(25)100) ) /*
       */  (function y = ( 0.95  * (x/100) - 0.95 * (x/100)^2                     )*100, lpattern(longdash) lcolor(black) range(0 100)  ) /*
       */  (function y = ( -0.95 * (x/100) + 0.95 * (x/100)^2                     )*100, lpattern(shortdash) lcolor(black) range(0 100)  ) /*
       */  (function y = 12 * sin(x / (100/6.28)), lpattern(dash_dot ) lcolor(black) range(0 100)  ) /*
             */  ,graphregion (fcolor(white)lcolor(white)) ytitle(participant's opinion change) xtitle(opinion distance between participant and source)/*
	   */  legend( off)/*
       */  text(50 50 "maximal pos. shift")text(-50 50 "maximal neg. shift")/*
       */  text(50 103 "{bf: positive shift}", orientation(vertical))text(-50 103 "{bf: negative shift}", orientation(vertical))/*
       */  xsize(3)ysize(3)
       
       
       graph export "/Users/maesmac/Documents/post docETH/karolys experiments/pictures/prediction_main.pdf",replace

*the following donates the legend
twoway     (function y=-100 + x , lcolor(gs11) lpattern(solid) range(0 100)) /*
       */  (function y= x, lpattern(solid) lcolor(gs11) range(0 100) ylabel(-100(50)100) xlabel(0(25)100) ) /*
       */  (function y= 0, lpattern(dot) lcolor(black) range(0 100)  ) /*
       */  (function y= 0.4* x, lpattern(solid) lcolor(black) range(0 100) ylabel(-100(50)100) xlabel(0(25)100) ) /*
       */  (function y= -40 + 0.4* x, lpattern(dash) lcolor(black) range(0 100) ylabel(-100(50)100) xlabel(0(25)100) ) /*
       */  (function y = ( 0.95  * (x/100) - 0.95 * (x/100)^2                     )*100, lpattern(longdash) lcolor(black) range(0 100)  ) /*
       */  (function y = ( -0.95 * (x/100) + 0.95 * (x/100)^2                     )*100, lpattern(shortdash) lcolor(black) range(0 100)  ) /*
       */  (function y = 12 * sin(x / (100/6.28)), lpattern(dash_dot ) lcolor(black) range(0 100)  ) /*
              */  ,graphregion (fcolor(white)lcolor(white)) ytitle(participant's opinion change) xtitle(opinion distance between participant and source)/*
	   */  legend( cols(1) label(1 "upper bound" )label(2 "lower bound" )label(3 no effect) label(4 similarity hypothesis)label(5 dissimilarity hypothesis)label(6 alternating convergence-divergence hypothesis))/*
       */  text(50 50 "maximal pos. shift")text(-50 50 "maximal neg. shift")/*
       */  text(50 103 "{bf: positive shift}", orientation(vertical))text(-50 103 "{bf: negative shift}", orientation(vertical))/*
       */  xsize(3)ysize(3)
       graph export "/Users/maesmac/Documents/post docETH/karolys experiments/pictures/prediction_legend.pdf",replace
       
       
****************************************
*opinion shifts after the first stimulus (reading opinion of alter)
****************************************
gen distsq = distance * distance /100
gen disttri = distance * distance * distance /10000

gen inter = attract *distance

set more off
xtmixed distchge distance || rid:
	outreg using "/Users/maesmac/Documents/post docETH/karolys experiments/table1.doc", replace se 

xtmixed distchge distance attract || rid:
	outreg using "/Users/maesmac/Documents/post docETH/karolys experiments/table1.doc", merge se 

xtmixed distchge distance attract inter || rid:
	outreg using "/Users/maesmac/Documents/post docETH/karolys experiments/table1.doc", merge se 

xtmixed distchge distance distsq || rid:
	outreg using "/Users/maesmac/Documents/post docETH/karolys experiments/table1.doc", merge se 
	local model1_cons  =  _b[_cons]
	local model1_dist  =  _b[distance]
	local model1_distsq  =  _b[distsq]
xtmixed distchge distance distsq disttri || rid:
	outreg using "/Users/maesmac/Documents/post docETH/karolys experiments/table1.doc", merge se 


twoway     (function y=-100 + x , lcolor(black) lstyle(solid) range(0 100)) /*
       */  (function y= x, lstyle(solid) lcolor(black) range(0 100) ylabel(-100(50)100) xlabel(0(25)100) ) /*
       */  (function y= 0, lstyle(dot) lcolor(black) range(0 100)  ) /*
       */  (scatter distchge distance, msymbol(x)jitter(2) mcolor(black)) /*
       */  (lowess distchge distance,  lpattern(solid) lcolor(gs11) clwidth(thick))/*              
       */  (function y= `model1_cons' + `model1_dist'* x  ,  lpattern(dash) lcolor(black) range(0 100) )/*
       */  ,graphregion (fcolor(white)lcolor(white)) ytitle(participant's opinion change) xtitle(opinion distance between participant and source)/*
   	   */  legend( off)/*
       */  text(50 50 "maximal pos. shift")text(-50 50 "maximal neg. shift")/*
       */  text(50 103 "{bf: positive shift}", orientation(vertical))text(-50 103 "{bf: negative shift}", orientation(vertical))/*
       */  xsize(3)ysize(3)
       graph export "/Users/maesmac/Documents/post docETH/karolys experiments/pictures/distanceOnChange_main.pdf",replace

*the following donates the legend
twoway     (function y=-100 + x , lcolor(black) lstyle(solid) range(0 100)) /*
       */  (function y= x, lstyle(solid) lcolor(black) range(0 100) ylabel(-100(50)100) xlabel(0(25)100) ) /*
       */  (function y= 0, lstyle(dot) lcolor(black) range(0 100)  ) /*
       */  (scatter distchge distance, msymbol(x)jitter(2) mcolor(black)) /*
       */  (lowess distchge distance,  lpattern(solid) lcolor(gs11) clwidth(thick))/*              
       */  (function y= `model1_cons' + `model1_dist'* x  ,  lpattern(dash) lcolor(black) range(0 100) )/*   
       */  ,graphregion (fcolor(white)lcolor(white)) ytitle(participant's opinion change) xtitle(opinion distance between participant and source)/*
	   */  legend(cols(1) label(1 "upper bound" )label(2 "lower bound" )label(4 jittered scatter plot) label(5 lowess smoother))/*
       */  text(50 50 "maximal pos. shift")text(-50 50 "maximal neg. shift")/*
       */  text(50 103 "{bf: positive shift}", orientation(vertical))text(-50 103 "{bf: negative shift}", orientation(vertical))/*
       */  xsize(3)ysize(3)
       graph export "/Users/maesmac/Documents/post docETH/karolys experiments/pictures/distanceOnChange_legend.pdf",replace
       
*the following donates the scatter plot
twoway     (scatter distchge distance, msymbol(x) jitter(2) mcolor(black)) /*
	   */  ,legend( off)/*
       */  xsize(3)ysize(3)       
       graph export "/Users/maesmac/Documents/post docETH/karolys experiments/pictures/distanceOnChange_scatter.pdf",replace


****************************************
*effects on attraction
****************************************

set more off
xtmixed attract distance || rid:
	outreg using "/Users/maesmac/Documents/post docETH/karolys experiments/table2.doc", replace se summstat(ll \ N \N_clust )

xtmixed attract distance distsq || rid:
	outreg using "/Users/maesmac/Documents/post docETH/karolys experiments/table2.doc", merge se summstat(ll \ N \N_clust )


****************************************
*opinion shifts: estimated models (experiment 2)
****************************************
twoway     (function y=-100 + x , lcolor(black) lstyle(solid) range(0 100)) /*
       */  (function y= x, lstyle(solid) lcolor(black) range(0 100) ylabel(-100(50)100) xlabel(0(25)100) ) /*
       */  (function y= 0, lstyle(dot) lcolor(black) range(0 100)  ) /*
       */  (function y = 12 * sin(x / (100/6.28)), lpattern(shortdash_dot) lcolor(black) range(0 100)  ) /*
       */  (function y = -3.14 + 0.64 * x - 1.53 *((x^2)/100) + 1.28 * ((x^3)/10000)     , lpattern(shortdash) lcolor(black) range(0 100)  ) /*
       */  (function y = 0 + 0.28 * x - 0 *((x^2)/100) + 0 * ((x^3)/10000) -0.07*50 -0.0027 *50*x    , lpattern(dash) lcolor(black) range(0 100)  ) /*
              */  ,graphregion (fcolor(white)lcolor(white)) ytitle(participant's opinion change) xtitle(opinion distance between participant and source)/*
	   */  legend( off)/*
       */  text(50 103 "{bf: positive shift}", orientation(vertical))text(-50 103 "{bf: negative shift}", orientation(vertical))/*
       */  xsize(3)ysize(3)
       graph export "/Users/maesmac/Documents/post docETH/karolys experiments/pictures/estimatedmodels_main.pdf",replace


*the following donates the legend
twoway     (function y=-100 + x , lcolor(black) lstyle(solid) range(0 100)) /*
       */  (function y= x, lstyle(solid) lcolor(black) range(0 100) ylabel(-100(50)100) xlabel(0(25)100) ) /*
       */  (function y= 0, lstyle(dot) lcolor(black) range(0 100)  ) /*
       */  (function y = 12 * sin(x / (100/6.28)), lpattern(shortdash_dot) lcolor(black) range(0 100)  ) /*
       */  (function y = -3.14 + 0.64 * x - 1.53 *((x^2)/100) + 1.28 * ((x^3)/10000)     , lpattern(shortdash) lcolor(black) range(0 100)  ) /*
       */  (function y = 0 + 0.28 * x - 0 *((x^2)/100) + 0 * ((x^3)/10000) -0.07*50 -0.0027 *50*x    , lpattern(dash) lcolor(black) range(0 100)  ) /*
              */  ,graphregion (fcolor(white)lcolor(white)) ytitle(participant's opinion change) xtitle(opinion distance between participant and source)/*
	   */  legend(cols(1) label(1 "upper bound" )label(2 "lower bound" )label(4 convergence-divergence hypothesis) label(5 first shift, Model 1) label(6 second shift, Model 3))/*
       */  text(50 103 "{bf: positive shift}", orientation(vertical))text(-50 103 "{bf: negative shift}", orientation(vertical))/*
       */  xsize(3)ysize(3)
       graph export "/Users/maesmac/Documents/post docETH/karolys experiments/pictures/estimatedmodels_legend.pdf",replace


*       */  (function y = 1.34 + 0.28 * x - 0.67 *((x^2)/100) + 0.49 * ((x^3)/10000) -0.07*50 -0.0027 *50*x    , lpattern(solid) lcolor(black) range(0 100)  ) /*
*for model 3 from Table4: if the insig effects are included, line moves below zero.
*I suggest to estimate a model without the insig effects and plot this line

****************************************
*effects of opinion distance on attraction
****************************************
twoway	  (qfitci attract distance,fcolor(gs11)  clpattern(dash) ) /*
		*/(scatter attract distance, msymbol(x)jitter(4) mcolor(black)) /*
		*/(lowess attract distance, lpattern(solid) lcolor(black)) /*
		*/(function y=50, lcolor(black) lwidth(thin) range(0 100))/*
		*/,graphregion (fcolor(white)lcolor(white)) ytitle(ego's attraction to alter) xtitle(opinion distance between ego and alter)/*
		*/ legend(cols(1)label(1 confidence interval of quadratic fit) label(2 quadratic fit) label(3 jittered scatter plot)label(4 lowess smoother)label(5 border between liking and disliking))/*
		*/ xsize(3)ysize(3)
graph export "D:\eigene Daten\ICS\my Projects\karolys experiments\analyses\study 1\pics\distanceOnAttraction.eps",replace

****************************************
*effects of attraction on opinion change
****************************************
twoway          (scatter distchge attract ,msymbol(x)jitter(2) mcolor(gs11) xline(50, lcolor(black))) /*
		*/  (lowess distchge attract, lpattern(solid) lcolor(black) clwidth(thick))/*
		*/  (function y=0, lpattern(dot)lcolor(black) clwidth(medium)range(0 100) ) /*
		*/  ,graphregion (fcolor(white)lcolor(white)) ytitle(ego's opinion change) xtitle(ego's attraction to alter)/*
		*/ legend(cols(1)label(1 jittered scatter plot) label(2 lowess smoother) label(3 border influence and rejection))/*
		*/ text(100 25 "disliking")text(100 75 "liking") text(50 0 "influence", orientation(vertical))text(-50 0 "rejection", orientation(vertical))/*
		*/ xsize(3)ysize(3)
graph export "D:\eigene Daten\ICS\my Projects\karolys experiments\analyses\study 1\pics\AttractionOnChange.eps",replace


	gen liking3 = 99
	replace liking3 = -1 if attract <50
	replace liking3 = 0 if attract ==50
	replace liking3 = 1 if attract >50
	label define liking3_val -1 "ego dislikes alter" 0 "neutral" 1 "ego likes alter"
	label value liking3 liking3_val
graph bar distchge,  bar(1, bcolor(black))by(liking3, cols(3) graphregion (fcolor(white)lcolor(white)) note(" ")) ylabel(-6(2)6) yline(0, lcolor(black)) ytitle("average opinion change") 
graph export "D:\eigene Daten\ICS\my Projects\karolys experiments\analyses\study 1\pics\AttractionOnChangeII.eps",replace


*hist distance, normal
/*	sum distance

	Variable	Obs	Mean	      Std. Dev.	Min	Max
						
	distance	678	28.29646	21.35234	0	100
*/
	gen distance2 =99
	replace distance2 = 0 if distance <= 28.29646 
	replace distance2 = 1 if distance > 28.29646
	label define distance2_val 0 "small" 1 "big"
	label value distance2 distance2_val	 

graph bar distchge, b1title("initial opinion distance")  bar(1, bcolor(black))over(distance2) by(liking3, cols(3) graphregion (fcolor(white)lcolor(white)) note("small: distance below avergage; big: distance above average")) ylabel(-14(2)14) yline(0, lcolor(black)) ytitle("average opinion change")
graph export "D:\eigene Daten\ICS\my Projects\karolys experiments\analyses\study 1\pics\AttractionOnChangeII.eps",replace
graph export "D:\eigene Daten\ICS\my Projects\karolys experiments\analyses\study 1\pics\AttractionOnChangeII.tif",replace

preserve
	collapse (count)distchge, by(distance2 liking3)
	browse
restore


	gen squared =( distance * distance )
	gen quadru = (distance * distance * distance * distance)
	gen distTimesAtt = distance * attract

	xtmixed distchge distance                 			||rid:
	xtmixed distchge distance squared quadru  			||rid:

	xtmixed distchge distance attract                   ||rid:
	xtmixed distchge distance attract distTimesAtt      ||rid:

	xtmixed distchge distance if liking3==-1 ||rid:
	xtmixed distchge distance if liking3==0 ||rid:
	xtmixed distchge distance if liking3==1 ||rid:
	
		gen disliking =0
		replace disliking =1 if liking3 == -1
		gen liking =0
		replace liking =1 if liking3 == 1
		gen dislikeTimesDist = disliking *distance
		gen likeTimesDist = liking *distance
	xtmixed distchge distance disliking liking dislikeTimesDist likeTimesDist ||rid:


twoway  (function y=-100 + x , lcolor(black) lstyle(solid) range(0 100)) (function y= x, lstyle(dash) lcolor(black) range(0 100) ylabel(-100(50)100) xlabel(0(25)100) ) /*
       */  (scatter distchge distance, msymbol(x)jitter(2) mcolor(gs11) )/*
       */  (lowess distchge distance,  lpattern(solid) lcolor(black) clwidth(thick))/*
	 */,by(liking3, rows(1) note("") graphregion (fcolor(white)lcolor(white)))graphregion (fcolor(white)lcolor(white)) ytitle(ego's opinion change) xtitle(opinion distance between ego and alter)/*
	 */  legend(cols(1) label(1 "upper bound" )label(2 "lower bound" )label(3 jittered scatter plot) label(4 lowess smoother))/*
       */ xsize(3)ysize(3)
graph export "D:\eigene Daten\ICS\my Projects\karolys experiments\analyses\study 1\pics\AttractionOnChangeIII.eps",replace
graph export "D:\eigene Daten\ICS\my Projects\karolys experiments\analyses\study 1\pics\AttractionOnChangeIII.tif",replace


***************************************************************
***************************************************************
*********************                     *********************
*********************       study 2       *********************
*********************                     *********************
***************************************************************
***************************************************************
clear
*use "D:\eigene Daten\ICS\my Projects\karolys experiments\study 2\allshift2.dta" 
*please replace with appropriate directory structure
use "allshift2.dta"


set more off

sort id
by id: gen counter = _n
tab counter session

sum id subject caseid
tab id
tab period conditio

sort id 
by id: tab conditio

preserve
	collapse (count) session (mean) conditio, by(id)
	sort conditio
	by conditio: tab session
restore


****************************************
*Manipulation checks
****************************************
tab conditio
tab conditio, nol

sort conditio
by conditio: sum attracti
by conditio: tab attracti


gen attracti_sign = 0
replace attracti_sign = -1 if attracti < 50
replace attracti_sign =  1 if attracti > 50

sort conditio
by conditio: tab attracti_sign

histogram attracti, by(conditio)


****************************************
*opinion shifts 
****************************************
clear
cd "/Users/maesmac/Documents/post docETH/karolys experiments/play around with study 2"
use "allshift2.dta"


set more off

*these are the terms for the nonlinear effects of distance
	gen squared = inidista * inidista
	gen trip = inidista * inidista * inidista
	gen interA_D = attracti * inidista
	
	gen interA_D2= iniattra * inidista

*these two variables donate the labels for the figures (plus and minus signs)
	gen allmin1 = -1
	label define minus -1 "-"
	label values allmin1 minus

	gen all1 = 1
	label define plus 1 "+"
	label values all1 plus


**************************************
*figure for the control treatment
preserve
keep if conditio == 1

	*this is Model 1 from the table (same estimates but smaller se than Karoly's models)
	xtmixed firstshi inidista squared trip  			||id:
	local model1_cons  =  _b[_cons]
	local model1_dist  =  _b[inidista]
	local model1_distsq  =  _b[squared]
	local model1_disttrip  =  _b[trip]
	
display `model1_cons'
	
	
	gen rand_firstshi = firstshi + runiform()* 5 -2  
	sum rand_firstshi firstshi
	
	gen rand_inidista = inidista + runiform()* 5 -2  
	sum rand_inidista inidista
	
	

	

twoway     (function y=-100 + x , lcolor(gs11) lstyle(solid) range(0 100)) /*
       */  (function y= x, lstyle(solid) lcolor(gs11) range(0 100) ylabel(-100(50)100) xlabel(0(25)100) ) /*
       */  (function y= 0, lstyle(dot) lcolor(black) range(0 100)  ) /*
       */  (lowess firstshi inidista,  lpattern(solid) lcolor(gs11) clwidth(thick))/*              
       */  (scatter rand_firstshi rand_inidista if attracti > 50, mlabcolor(black)  mlabposition(0) mlabel(all1)msymbol(none) mcolor(black)) /*
       */  (scatter rand_firstshi rand_inidista if attracti == 50, mlabcolor(black) msize(vsmall)msymbol(o) mcolor(black)) /*       
       */  (scatter rand_firstshi rand_inidista if attracti < 50, mlabcolor(black) mlabposition(0) mlabel(allmin1)msymbol(none) mcolor(black)) /*
       */  (function y= `model1_cons' + `model1_dist'* x + `model1_distsq'* x * x + `model1_disttrip'*x * x * x ,  lpattern(dash) lcolor(black) range(0 100) )/*
       */  ,graphregion (fcolor(white)lcolor(white)) ytitle(participant's opinion change) xtitle(opinion distance between participant and source)/*
   	   */  legend( off)/*
       */  text(50 50 "maximal pos. shift")text(-50 50 "maximal neg. shift")/*
       */  text(50 103 "{bf: positive shift}", orientation(vertical))text(-50 103 "{bf: negative shift}", orientation(vertical))/*
       */  xsize(3)ysize(3) name(treat1, replace)
       graph export "/Users/maesmac/Documents/post docETH/karolys experiments/pictures/distanceOnChange_EXP2_Treat1.pdf",replace


restore


xtmixed firstshi inidista squared trip attracti interA_D if conditio==2			||id:
reg firstshi inidista squared trip attracti interA_D if conditio==2			


**************************************
*figure for the disliking treatment
set more off
preserve
keep if conditio == 2

	*this is Model 3 from the table - I could NOT replicate Karoly's results
		*reason: I used the wrong attraction measurement. correct is: iniattra
	*xtmixed firstshi inidista squared trip  							||id:
		*outreg using "/Users/maesmac/Documents/post docETH/karolys experiments/table4.doc", replace se 
	*xtmixed firstshi inidista              attracti interA_D			||id:
		*outreg using "/Users/maesmac/Documents/post docETH/karolys experiments/table4.doc", merge se 
	*xtmixed firstshi inidista squared trip attracti interA_D			||id:
		*outreg using "/Users/maesmac/Documents/post docETH/karolys experiments/table4.doc", merge se 
	
	*this replicated Karoly's estimated:
	xtmixed firstshi inidista squared trip iniattra interA_D2			||id:
	
	
	
	local model1_cons  =  _b[_cons]
	local model1_dist  =  _b[inidista]
	local model1_distsq  =  _b[squared]
	local model1_disttrip  =  _b[trip]
	local model1_attr  =  _b[iniattra]
	local model1_inter  =  _b[interA_D2]	


	gen rand_firstshi = firstshi + runiform()* 5 -2  
	sum rand_firstshi firstshi
	
	gen rand_inidista = inidista + runiform()* 5 -2  
	sum rand_inidista inidista

	
local lowgroup =25
local highgroup = 75


quietly sum iniattra
	local meaniniattra = r(mean)
	*display `meaniniattra'


twoway     (function y=-100 + x , lcolor(gs11) lstyle(solid) range(0 100)) /*
       */  (function y= x, lstyle(gs11) lcolor(black) range(0 100) ylabel(-100(50)100) xlabel(0(25)100) ) /*
       */  (function y= 0, lstyle(dot) lcolor(black) range(0 100)  ) /*
       */  (lowess firstshi inidista,  lpattern(solid) lcolor(gs11) clwidth(thick))/*              
       */  (scatter rand_firstshi rand_inidista if iniattra > 50, mlabcolor(black)  mlabposition(0) mlabel(all1)msymbol(none) mcolor(black)) /*
       */  (scatter rand_firstshi rand_inidista if iniattra == 50, mlabcolor(black) msize(vsmall)msymbol(o) mcolor(black)) /*       
       */  (scatter rand_firstshi rand_inidista if iniattra < 50, mlabcolor(black) mlabposition(0) mlabel(allmin1)msymbol(none) mcolor(black)) /*
       */  (function y= `model1_cons' + `model1_dist'* x + `model1_distsq'* x * x + `model1_disttrip'*x * x * x +`model1_attr' * `meaniniattra' + `model1_inter' *(`meaniniattra' + x),  lpattern(dash) lcolor(black) range(0 100) )/*              
       */  ,graphregion (fcolor(white)lcolor(white)) ytitle(participant's opinion change) xtitle(opinion distance between participant and source)/*
   	   */  legend( off)/*
       */  text(50 50 "maximal pos. shift")text(-50 50 "maximal neg. shift")/*
       */  text(50 103 "{bf: positive shift}", orientation(vertical))text(-50 103 "{bf: negative shift}", orientation(vertical))/*
       */  xsize(3)ysize(3) name(treat2, replace)
       graph export "/Users/maesmac/Documents/post docETH/karolys experiments/pictures/distanceOnChange_EXP2_Treat2.pdf",replace
restore


*graph combine treat1 treat2, cols(2) xsize(6)ysize(3)


****************************************
*bar graph for the disliking treatment(II)
****************************************
clear
cd "/Users/maesmac/Documents/post docETH/karolys experiments/play around with study 2"
use "allshift2.dta"


set more off

	sum attracti 
	gen liking3 = 99
	replace liking3 = -1 if iniattra <50
	replace liking3 = 0 if iniattra ==50
	replace liking3 = 1 if iniattra >50
	label define liking3_val -1 "ego dislikes alter" 0 "neutral" 1 "ego likes alter"
	label value liking3 liking3_val


	sum inidista  if conditio == 2
	local mean = r(mean)
	gen distance2 =99


	
	replace distance2 = 0 if inidista <= `mean'
	replace distance2 = 1 if inidista > `mean'
	label define distance2_val 0 "small" 1 "big"
	label value distance2 distance2_val	


*generate the graph for conditio==2 with error bars
	*graph bar firstshi if conditio==2, b1title("initial opinion distance")  bar(1, bcolor(black))over(distance2) by(liking3, title("with attraction manipulation")cols(3) graphregion (fcolor(white)lcolor(white)) note("small: distance below avergage; big: distance above average")) ylabel(-14(2)14) yline(0, lcolor(black)) ytitle("average opinion change")
	preserve
		keep if conditio == 2
		quietly reg firstshi if distance2 == 0 & liking3 == -1
			local avg_0_m1 = _b[_cons]
			matrix V=e(V)
			local se_0_m1 = sqrt(V[1,1])

		quietly reg firstshi if distance2 == 1 & liking3 == -1
			local avg_1_m1 = _b[_cons]
			matrix V=e(V)
			local se_1_m1 = sqrt(V[1,1])

		quietly reg firstshi if distance2 == 0 & liking3 == 0
			local avg_0_0 = _b[_cons]
			matrix V=e(V)
			local se_0_0 = sqrt(V[1,1])

		quietly reg firstshi if distance2 == 1 & liking3 == 0
			local avg_1_0 = _b[_cons]
			matrix V=e(V)
			local se_1_0 = sqrt(V[1,1])
	
		quietly reg firstshi if distance2 == 0 & liking3 == 1
			local avg_0_1 = _b[_cons]
			matrix V=e(V)
			local se_0_1 = sqrt(V[1,1])

		quietly reg firstshi if distance2 == 1 & liking3 == 1
			local avg_1_1 = _b[_cons]
			matrix V=e(V)
			local se_1_1 = sqrt(V[1,1])
	restore
	

	*create a new dataset with 6 cases - one for each condition
	*preserve
		clear
		set ob 6
		gen bar = _n
		gen distance2 = 1
			replace distance2 = 0 if bar ==1 | bar ==3 | bar == 5
		
		gen liking3 = 0
		replace liking3 = -1 if bar <3 
		replace liking3 = 1  if bar >4 
		
		gen avg = 99
		replace avg = `avg_0_m1' if distance2 == 0 & liking3 == -1
		replace avg = `avg_1_m1' if distance2 == 1 & liking3 == -1
		replace avg = `avg_0_0' if distance2 == 0 & liking3 == 0
		replace avg = `avg_1_0' if distance2 == 1 & liking3 == 0
		replace avg = `avg_0_1' if distance2 == 0 & liking3 == 1
		replace avg = `avg_1_1' if distance2 == 1 & liking3 == 1

		gen stderr = 99
		replace stderr = `se_0_m1' if distance2 == 0 & liking3 == -1
		replace stderr = `se_1_m1' if distance2 == 1 & liking3 == -1
		replace stderr = `se_0_0' if distance2 == 0 & liking3 == 0
		replace stderr = `se_1_0' if distance2 == 1 & liking3 == 0
		replace stderr = `se_0_1' if distance2 == 0 & liking3 == 1
		replace stderr = `se_1_1' if distance2 == 1 & liking3 == 1

		gen upper = avg + 1.96 * stderr
		gen lower = avg - 1.96 * stderr
		
		label value liking3 liking3_val
		label value distance2 distance2_val	


		twoway (bar avg distance2, ylabel(-14(2)14) xlabel(0(1)1) barwidth(.5) lwidth(none)  bcolor(black) fintensity(inten50) ) /*
    		*/	(rcap upper lower distance2, lcolor(black) ytitle(average opinion change) ylabel(-15(5)15))	/*
    		*/, by(liking3, cols(3)) note("")
			graph export "/Users/maesmac/Documents/post docETH/karolys experiments/pictures/AttractionOnChangeII_with_2.pdf",replace

	restore


****************************************
*effects of opinion distance on attraction
****************************************
clear
cd "/Users/maesmac/Documents/post docETH/karolys experiments/play around with study 2"
use "allshift2.dta"

	sum attracti 
	gen liking3 = 99
	replace liking3 = -1 if attracti <50
	replace liking3 = 0 if attracti ==50
	replace liking3 = 1 if attracti >50
	label define liking3_val -1 "ego dislikes alter" 0 "neutral" 1 "ego likes alter"
	label value liking3 liking3_val

	gen distance2 =99
	replace distance2 = 0 if inidista <= 28.77176
	replace distance2 = 1 if inidista > 28.77176
	label define distance2_val 0 "small" 1 "big"
	label value distance2 distance2_val	


hist firstshi, percent
	*dependent variable is very stable


****************************************
*opinion shifts after the first stimulus (reading opinion of alter)
****************************************
twoway  (function y=-100 + x , lcolor(black) lstyle(solid) range(0 100)) (function y= x, lstyle(dash) lcolor(black) range(0 100) ylabel(-100(50)100) xlabel(0(25)100) ) /*
       */  (scatter firstshi inidista, msymbol(x)jitter(2) mcolor(gs11) )/*
       */  (lowess firstshi inidista,  lpattern(solid) lcolor(black) clwidth(thick))/*
	 */,graphregion (fcolor(white)lcolor(white)) ytitle(ego's opinion change) xtitle(opinion distance between ego and alter)/*
	 */  legend(cols(1) label(1 "upper bound" )label(2 "lower bound" )label(3 jittered scatter plot) label(4 lowess smoother))/*
     	 */  text(50 0 "influence", orientation(vertical))text(-50 0 "rejection", orientation(vertical))/*
       */ xsize(3)ysize(3)
graph export "D:\eigene Daten\ICS\my Projects\karolys experiments\analyses\study 2\pics\distanceOnChange.eps",replace


****************************************
*effects of opinion distance on attraction
****************************************
twoway	  (qfitci attracti inidista,fcolor(gs11)) /*
		*/(scatter attracti inidista, msymbol(x)jitter(4) mcolor(black)) /*
		*/(lowess attracti inidista, lpattern(solid) lcolor(black) clwidth(thick)) /*
		*/(function y=50, lcolor(black) range(0 100))/*
		*/,graphregion (fcolor(white)lcolor(white)) ytitle(ego's attraction to alter) xtitle(opinion distance between ego and alter)/*
		*/ legend(cols(1)label(1 confidence interval of quadratic fit) label(2 quadratic fit) label(3 jittered scatter plot)label(4 lowess smoother)label(5 border between liking and disliking))/*
		*/ xsize(3)ysize(3)
graph export "D:\eigene Daten\ICS\my Projects\karolys experiments\analyses\study 2\pics\distanceOnAttraction.eps",replace

****************************************
*effects of attraction on opinion change
****************************************
twoway          (scatter firstshi attracti ,msymbol(x)jitter(2) mcolor(gs11) xline(50, lcolor(black)) ylabel(-100(50)100)) /*
		*/  (lowess firstshi attracti, lpattern(solid) lcolor(black) clwidth(thick))/*
		*/  (function y=0, lpattern(dot)lcolor(black) clwidth(medium)range(0 100) ) /*
		*/  ,graphregion (fcolor(white)lcolor(white)) ytitle(ego's opinion change) xtitle(ego's attraction to alter)/*
		*/ legend(cols(1)label(1 jittered scatter plot) label(2 lowess smoother) label(3 border influence and rejection))/*
		*/ text(100 25 "disliking")text(100 75 "liking") text(50 0 "influence", orientation(vertical))text(-50 0 "rejection", orientation(vertical))/*
		*/ xsize(3)ysize(3)
graph export "D:\eigene Daten\ICS\my Projects\karolys experiments\analyses\study 2\pics\AttractionOnChange.eps",replace


*graph box firstshi,  bar(1, bcolor(black))by(liking3, cols(3) graphregion (fcolor(white)lcolor(white)) note(" ")) ylabel(-6(2)6) yline(0, lcolor(black)) ytitle("average opinion change") 


/*	
sum inidista

Variable	Obs	Mean		Std. Dev.	Min	Max
					
inidista	850	28.77176	23.34212	0	100

*/
 

graph bar firstshi               , b1title("initial opinion distance")  bar(1, bcolor(black))over(distance2) by(liking3, title("overall")cols(3) graphregion (fcolor(white)lcolor(white)) note("small: distance below avergage; big: distance above average")) ylabel(-14(2)14) yline(0, lcolor(black)) ytitle("average opinion change")
	graph export "D:\eigene Daten\ICS\my Projects\karolys experiments\analyses\study 2\pics\AttractionOnChangeII_all.eps",replace
graph bar firstshi if conditio==1, b1title("initial opinion distance")  bar(1, bcolor(black))over(distance2) by(liking3, title("no attraction manipulation") cols(3) graphregion (fcolor(white)lcolor(white)) note("small: distance below avergage; big: distance above average")) ylabel(-14(2)14) yline(0, lcolor(black)) ytitle("average opinion change")
	graph export "D:\eigene Daten\ICS\my Projects\karolys experiments\analyses\study 2\pics\AttractionOnChangeII_no.eps",replace
graph bar firstshi if conditio==2, b1title("initial opinion distance")  bar(1, bcolor(black))over(distance2) by(liking3, title("with attraction manipulation")cols(3) graphregion (fcolor(white)lcolor(white)) note("small: distance below avergage; big: distance above average")) ylabel(-14(2)14) yline(0, lcolor(black)) ytitle("average opinion change")
	graph export "D:\eigene Daten\ICS\my Projects\karolys experiments\analyses\study 2\pics\AttractionOnChangeII_with.eps",replace


*generate the graph for conditio==1 with error bars
	preserve
		keep if conditio == 1
		quietly reg firstshi if distance2 == 0 & liking3 == -1
			local avg_0_m1 = _b[_cons]
			matrix V=e(V)
			local se_0_m1 = sqrt(V[1,1])

		quietly reg firstshi if distance2 == 1 & liking3 == -1
			local avg_1_m1 = _b[_cons]
			matrix V=e(V)
			local se_1_m1 = sqrt(V[1,1])

		quietly reg firstshi if distance2 == 0 & liking3 == 0
			local avg_0_0 = _b[_cons]
			matrix V=e(V)
			local se_0_0 = sqrt(V[1,1])

		quietly reg firstshi if distance2 == 1 & liking3 == 0
			local avg_1_0 = _b[_cons]
			matrix V=e(V)
			local se_1_0 = sqrt(V[1,1])
	
		quietly reg firstshi if distance2 == 0 & liking3 == 1
			local avg_0_1 = _b[_cons]
			matrix V=e(V)
			local se_0_1 = sqrt(V[1,1])

		quietly reg firstshi if distance2 == 1 & liking3 == 1
			local avg_1_1 = _b[_cons]
			matrix V=e(V)
			local se_1_1 = sqrt(V[1,1])
	restore
	

	*create a new dataset with 6 cases - one for each condition
	*preserve
		clear
		set ob 6
		gen bar = _n
		gen distance2 = 1
			replace distance2 = 0 if bar ==1 | bar ==3 | bar == 5
		
		gen liking3 = 0
		replace liking3 = -1 if bar <3 
		replace liking3 = 1  if bar >4 
		
		gen avg = 99
		replace avg = `avg_0_m1' if distance2 == 0 & liking3 == -1
		replace avg = `avg_1_m1' if distance2 == 1 & liking3 == -1
		replace avg = `avg_0_0' if distance2 == 0 & liking3 == 0
		replace avg = `avg_1_0' if distance2 == 1 & liking3 == 0
		replace avg = `avg_0_1' if distance2 == 0 & liking3 == 1
		replace avg = `avg_1_1' if distance2 == 1 & liking3 == 1

		gen stderr = 99
		replace stderr = `se_0_m1' if distance2 == 0 & liking3 == -1
		replace stderr = `se_1_m1' if distance2 == 1 & liking3 == -1
		replace stderr = `se_0_0' if distance2 == 0 & liking3 == 0
		replace stderr = `se_1_0' if distance2 == 1 & liking3 == 0
		replace stderr = `se_0_1' if distance2 == 0 & liking3 == 1
		replace stderr = `se_1_1' if distance2 == 1 & liking3 == 1

		gen upper = avg + 1.96 * stderr
		gen lower = avg - 1.96 * stderr
		
		label value liking3 liking3_val
		label value distance2 distance2_val	


		twoway (bar avg distance2, ylabel(-14(2)14) xlabel(0(1)1) barwidth(.5) lwidth(none)  bcolor(black) fintensity(inten50) ) /*
    		*/	(rcap upper lower distance2, lcolor(black) ytitle(average opinion change))	/*
    		*/, by(liking3, cols(3)) note("")
			graph export "/Users/maesmac/Documents/post docETH/karolys experiments\pictures\AttractionOnChangeII_no_2.eps",replace
	restore


tab distance2 liking3, nol


preserve
	collapse (count)firstshi, by(distance2 liking3 conditio)
	browse
restore


		gen disliking =0
		replace disliking =1 if liking3 == -1
		gen liking =0
		replace liking =1 if liking3 == 1
		gen dislikeTimesDist = disliking *inidista
		gen likeTimesDist = liking *inidista
	xtmixed firstshi inidista disliking liking dislikeTimesDist likeTimesDist if conditio==1||id:
	xtmixed firstshi inidista disliking liking dislikeTimesDist likeTimesDist if conditio==2||id:
	xtmixed firstshi inidista disliking liking dislikeTimesDist likeTimesDist               ||id:
