# Supplementary material for: Discrepancy and Disliking Do Not Induce Negative Opinion Shifts
Source: PLoS One. 2016 Jun 22;11(6):e0157948. doi: 10.1371/journal.pone.0157948 (PMC4917087; doi:10.1371/journal.pone.0157948)
Supplement: S1 Datasets — (ZIP) [file pone.0157948.s001.zip › S1Datasets/Study2/mergedscriptforStudy2.txt]

# merged script for conditions I and II, 10 clients, 20 issues, incl. questionnaire

10 leeg
#clear the screen
30 openrtf 100 "start.rtf"
# 100 means what percentage of screen the text should occupy
35 knoppen "Doorgaan" 2 50
# create a button "Doorgaan". if pressed go to line 50.
40 wacht
# will till eternity
50 leeg
60 openrtf 100 "initialopinion.rtf"
65 knoppen "Doorgaan" 2 100
70 wacht
100 leeg
101 print "We willen nu graag je mening weten over de volgende onderwerpen:"
106 nl
#prints a newline
108 printn "Het antwoord moet tussen 0 en 100 zijn."

109 set x 1
# a more elegant, but slow solution using synchronize to read issues:
110 nl
111 leesissues $x "issues1.txt"
112 printn $issueline
# 112 nl

156 set z 0
157 reken y %z + 1
# line 157 is referenced later
# space is important between the name of the variable and the - sign
# otherwise there is an error message
158 if $clientid = $y
159 begin
160 nl
161 print "Mijn mening is: "
162 invoerint opinion%z%x
# x issuenumber and z is client 0-9
163 nl
164 print "Ik beschouw deze vraag als:"
#prints a line without a newline
165 choice salience%z%x "erg belangrijk" "belangrijk" "onbelangrijk" "erg onbelangrijk"
# creates a choice with 4 options choice is written to var 'salience_id_issuenumber'
166 end

167 loop z 9 157
# !!! the second argument of loop cannot be a variable!
# it does not work with $NClients
# nor with NClients
# nor with %NClients

168 knoppen "Bevestigen" 2 180
170 wacht

180 leeg
182 set z 1
183 reken y %z - 1
184 if $clientid = $z
185 begin

186 if $opinion%y%x > 100 
187 begin
188 printn "HET ANTWOORD MOET TUSSEN 0 EN 100 ZIJN!"
189 goto 110
191 end

193 end
195 loop z 10 183
# runs till number of clients

200 loop x 20 110
# runs till number of issues
# x=x+1 until x=4, if not yet go back to 110

# faculty faultlines
210 leeg
211 printn "Studeer je aan de universiteit?"
212 reken y $clientid - 1
# 213 nl
214 choice student%y nee ja
216 knoppen "Bevestigen" 2 220
218 wacht
219 leeg
220 if $student%y = 0
221 begin
222 set faculteit%y 99
223 end
224 if $student%y = 1
226 begin
228 leeg
230 printn "Bij welke faculteit?"
# 233 nl
# 234 printn "1 = bedrijfskunde"
# 235 printn "2 = economische wetenschappen"
# 236 printn "3 = gedrags en maatschappijwetenschappen"
# 237 printn "4 = godgeleerdheid"
# 238 printn "5 = letteren"
# 239 printn "6 = medische wetenschappen"
# 240 printn "7 = ruimtelijke wetenschappen"
# 241 printn "8 = rechten"
# 242 printn "9 = wijsbegeerte"
# 243 printn "10 = wiskunde en natuurwetenschappen"
# 244 keuze faculteit%y 1 2 3 4 5 6 7 8 9 10
234 choice faculteit%y "bedrijfskunde" "economische wetenschappen" "gedrags en maatschappijwetenschappen" "godsgeleerdheid" "letteren" "medische wetenschappen" "ruimtelijke wetenschappen" "rechten" "wijsbegeerte" "wiskunde en natuurwetenschappen"
245 knoppen "Bevestigen" 2 247
246 wacht
247 end 

# here starts writing to a file
# saving works as required, but because of synchronize, it is very slow
# in general, writing to files should be minimal
# it is necessary here as the matching algorithm reads data from file
# the results file has to be opened only once

256 once
257 begin
260 openuitvoer 1 "opinions.txt"
# opens opinions.txt as file #1 to write to
262 openuitvoer 2 "saliences.txt"
270 openuitvoer 3 "studydata.txt"
272 end

274 leeg
276 openrtf 100 "wachten.rtf"
# 276 printn "Even geduld a.u.b."
283 synchronize
284 set x 0
285 reken y %x + 1
288 if $clientid = $y
290 begin
292 printf 1 "$y "
293 printf 2 "$y "
294 printf 3 "$y $student%x $faculteit%x  "
295 set z 1
296 printf 1 "$opinion%x%z "
297 printf 2 "$salience%x%z "
302 loop z 20 296
303 printfn 1 " "
304 printfn 2 " "
305 printfn 3 " "
306 end

307 synchronize
# is necessary to avoid writing to file at client x+1 earlier than at client x
308 loop x 9 285

310 leeg

# 390 if $clientid = 1
390 once
395 begin
400 sluituitvoer 1
410 sluituitvoer 2
415 sluituitvoer 3
# close and write files
420 matches "opinions.txt" "saliences.txt" "matches.txt"
422 end

424 set x 1
# xth issue interaction

425 set condition 2
# if condition=1 then the experiment starts with condition I
# if condition=2 then the experiment starts with condition II 

# here the order of issues could be specified 
# preferably not by random 1 9 selected, because that occupies memory places
# but by a pre-specified order for each session

428 set selected 4

430 if $x = 2
# line 430 is referenced later
431 begin
432 set selected 2
433 end
434 if $x = 3
435 begin
436 set selected 3
437 end
438 if $x = 4
439 begin
440 set selected 8
441 end
442 if $x = 5
443 begin
444 set selected 6
445 end
446 if $x = 6
447 begin
448 set selected 7
449 end
450 if $x = 7
451 begin
452 set selected 9
453 end
454 if $x = 8
456 begin
458 set selected 1
460 end
462 if $x = 9
464 begin
465 set selected 5
466 end


472 leesmatches $selected "matches.txt"
# generates variable issuenumber = xth selected issue

474 leeg
475 if $x > 1
476 begin
478 openrtf 100 "rematch.rtf"
480 knoppen "Doorgaan" 2 482
481 wacht
# 477 printn "Nu worden de koppels van samenstelling veranderd. Je zult gekoppeld worden aan ��n van de deelnemers in deze ruimte." 
# 478 print "Alles wat je tijdens je eerdere koppeling gedaan hebt, is irrelevant." 
# 479 print "De andere persoon weet niet wie je bent."
# 480 print "We vragen nu je mening over andere onderwerpen en je bent gekoppeld aan een ander persoon." 
482 end

# condition II

483 if $condition > $x
484 begin

# attraction manipulation

# PD
485 leeg
486 openrtf 70 "game.rtf"
487 printn "Je bent nu gekoppeld aan een andere deelnemer in deze ruimte."
489 print "Jij en deze andere deelnemer moet beslissing nemen over de bovenste zaak."
490 print "Je moet beslissen."
491 reken y $clientid - 1
492 nl
493 choice pd%y "Ik geef de bonus weg" "Ik houd de bonus"
494 knoppen "Bevestigen" 2 496
495 wacht

# stigmatizing
496 leeg
497 printn "Je bent nog steeds gekoppeld met dezelfde deelnemer. Je kunt nu een bericht sturen naar deze deelnemer."
498 nl
499 printn "Kies een bericht dat naar de deelnemer waaraan je gekoppeld bent gestuurd kan worden."
500 printn "1: Ik ben een erg aardig persoon. Ik zal mijn best doen jou te helpen in dit experiment en niemand anders."
501 printn "2: JE MOET WETEN DAT IK MIJN BEST ZAL DOEN IN DIT EXPERIMENT EN HET MAAKT NIET UIT WAT JE KRIJGT."
502 nl
503 choice stigma%y 1 2
504 knoppen "Bevestigen" 2 506
505 wacht 

# report

506 leeg
507 openrtf 100 "wachten.rtf"
508 synchronize
509 reken w %pairid - 1
510 setatclient $pairid faculteit%w
511 setatclient $pairid pd%w
512 setatclient $pairid stigma%w
513 leeg
514 printn "Je bent nog steeds gekoppeld met dezelfde deelnemer."
515 printn "Alle informatie die je krijgt is daadwerkelijk ingevuld door deze deelnemer."
516 if $faculteit%y <> $faculteit%w
518 begin
520 printn "ZIJ OF HIJ STUDEERT AAN EEN ANDERE FACULTEIT."
522 end
523 end
# line 484 begin, no more embedded if-begin-end are allowed
524 if $condition > $x
525 begin
526 if $pd%w = 1
527 begin
528 printn "ZIJ OF HIJ HEEFT DE BONUS GEHOUDEN."
529 end
530 end
531 if $condition > $x
532 begin
533 if $stigma%w = 1
534 begin
535 printn "Je hebt het volgend bericht gekregen van deze persoon:"
536 printn " 'JE MOET WETEN DAT IK MIJN BEST ZAL DOEN IN DIT EXPERIMENT EN HET MAAKT NIET UIT WAT JE KRIJGT.' " 
537 end
538 end

539 if $condition > $x
540 begin
# it is wise to store only those values on the clients that are really necessary
541 printn "WE WILLEN NU GRAAG WETEN HOE WAARSCHIJNLIJK HET IS DAT JE DEZE PERSOON AARDIG VINDT. Kies een getal op de volgende schaal:" 
# line 541 is referenced later
542 nl
543 printn "0 = Ik zou deze persoon waarschijnlijk helemaal niet mogen. 100 = Ik zou deze persoon waarschijnlijk erg graag mogen."
544 printn "Het is belangrijk dat je eerlijk antwoordt. Wees niet bang om eerlijk te antwoorden. Je antwoorden zullen strikt vertrouwelijk behandeld worden. Wanneer je negatieve gevoelens hebt, druk deze dan eerlijk uit. Voel je vrij om kritisch te denken over anderen!"
545 nl
546 printn "Het antwoord moet tussen 0 en 100 zijn."
547 nl
548 invoerint attractstart%y
549 knoppen "Bevestigen" 2 551 
550 wacht
551 end

552 leeg
553 if $attractstart%y > 100 
554 begin
555 printn "JE EVALUATIE VAN DE ANDERE PERSOON MOET TUSSEN 0 EN 100 ZIJN!"
556 goto 541
557 end

# end of condition II start

# 558 leeg
# 559 openrtf 100 "wachten.rtf"
# 559 synchronize
560 leeg

561 if $condition = $x
# 562 begin
# 562 printn "Je bent nu gekoppeld aan ��n van de deelnemers in deze ruimte."
562 if $x = 1
563 begin
564 openrtf 100 "firstmatch.rtf"
565 knoppen "Ga verder" 2 567
566 wacht
567 leeg
568 end
569 end

570 if $condition > $x
571 begin
572 openrtf 100 "firstattmatch.rtf"
573 knoppen "Ga verder" 2 575
574 wacht
575 leeg
576 end

577 printn "Onderwerp $issuenumber is gekozen:"
# 577 is a referenced line
578 leesissues $issuenumber "issues1.txt"
579 printn $issueline

580 reken y %clientid - 1

581 reken w %pairid - 1
582 setatclient $pairid opinion%w%issuenumber
583 nl
# long text
584 if $issuenumber = 4
585 begin
586 nl
587 end
# it is wise to store only those values on the clients that are really necessary
588 printn "Zijn of haar mening over dit onderwerp is $opinion%w%issuenumber" 
589 printn "Dit is het antwoord wat hij of zij gaf op deze vraag."
600 printn "WE WILLEN NU GRAAG WETEN HOE WAARSCHIJNLIJK HET IS DAT JE DEZE PERSOON AARDIG VINDT. Kies een getal op de volgende schaal: "
602 nl
605 printn "0 = Ik zou deze persoon waarschijnlijk helemaal niet mogen. 100 = Ik zou deze persoon waarschijnlijk erg graag mogen."
610 printn "Het is belangrijk dat je eerlijk antwoordt. Wees niet bang om eerlijk te antwoorden. Je antwoorden zullen strikt vertrouwelijk behandeld worden. Wanneer je negatieve gevoelens hebt, druk deze dan eerlijk uit. Voel je vrij om kritisch te denken over anderen!"
615 nl
620 printn "Het antwoord moet tussen 0 en 100 zijn."
640 invoerint attraction%y
642 knoppen "Bevestigen" 2 644 
643 wacht

# all of this would not fit on one screen
644 leeg
646 if $attraction%y > 100 
648 begin
650 printn "JE EVALUATIE VAN DE ANDERE PERSOON MOET TUSSEN 0 EN 100 ZIJN!"
652 goto 577
654 end

660 printn "Nu willen we je nogmaals vragen naar je mening over dit onderwerp:"
# this line is referenced later
670 print $issueline
675 nl
676 if $issuenumber = 4
677 begin
678 nl
679 end
680 printn "Als je een antwoord geeft, bedenk dan wat je mening was voor het experiment en hoe je mening veranderd is tijdens het experiment."
700 printn "Het antwoord moet tussen 0 en 100 zijn."
710 invoerint opsecond%y%issuenumber
715 nl
717 nl
720 printn "Je kunt nu communiceren met de persoon aan wie je gekoppeld bent via de computer. Je kunt het bericht dat je aan hem/haar wilt sturen selecteren."
723 nl
725 printn "(x betekent de aantal wat je hebt ingevuld)"
730 printn "1: Mijn mening over deze vraag is aantal x. Je zit er totaal naast met je mening. Je mening is absoluut niet realistisch. Heroverweeg je positie en verander van mening, zodat die dichter bij x zit."
732 nl
734 printn "2: Mijn mening over deze vraag is aantal x. Ik waardeer het als je een mening hebt die dichter bij x ligt."
738 printn "3: Mijn mening over deze vraag is aantal x. Ik zou blij zijn als je een mening hebt die dichter bij x ligt."
742 printn "4: Mijn mening over deze vraag is aantal x. Ik wil een mening aannemen, die dichter bij jouw mening ligt, als jij een mening aanneemt die dichter bij de mijne is."
746 nl
750 keuze message%y 1 2 3 4

780 knoppen "Bevestigen" 2 800
790 wacht

800 leeg
806 if $opsecond%y%issuenumber > 100 
807 begin
808 printn "JE MENING MOET TUSSEN 0 EN 100 ZIJN!"
809 goto 660
820 end

# second step of interaction
860 openrtf 100 "wachten.rtf"
# 860 printn "Even geduld a.u.b." 
870 synchronize
880 leeg
890 printn "Je bent gekoppeld met dezelfde persoon en dit gaat nog over onderwerp $issuenumber :"
894 print $issueline
895 nl
896 if $issuenumber = 4
897 begin
898 nl
899 end
900 printn "Je hebt het volgend bericht gekregen van deze persoon:"
# this line is referenced later
# it might not be necessary to use if clientid = z already here
920 reken w %pairid - 1
925 setatclient $pairid message%w
927 setatclient $pairid opsecond%w%issuenumber
# saliences are saved as 0-3 instead of 1-4
# if should always be with begin - end, otherwise there might be misfunctions
928 if $message%w = 0
929 begin
930 printn " 'Mijn mening over deze vraag is aantal $opsecond%w%issuenumber . Je zit er totaal naast met je mening. Je mening is absoluut niet realistisch. Heroverweeg je positie en verander van mening, zodat die dichter bij $opsecond%w%issuenumber zit. '"
931 end
932 if $message%w = 1
933 begin
934 printn " 'Mijn mening over deze vraag is aantal $opsecond%w%issuenumber . Ik waardeer het als je een mening hebt die dichter bij $opsecond%w%issuenumber ligt. '"
935 end
936 if $message%w = 2
937 begin
938 printn " 'Mijn mening over deze vraag is aantal $opsecond%w%issuenumber . Ik zou blij zijn als je een mening hebt die dichter bij $opsecond%w%issuenumber ligt. '"
939 end
940 if $message%w = 3
941 begin
942 printn " 'Mijn mening over deze vraag is aantal $opsecond%w%issuenumber . Ik wil een mening aannemen, die dichter bij jouw mening ligt, als jij een mening aanneemt die dichter bij de mijne is. '"
944 end
945 nl

948 printn "WE WILLEN NU GRAAG WETEN HOE WAARSCHIJNLIJK HET IS DAT JE DEZE PERSOON AARDIG VINDT. Kies een getal op de volgende schaal: "
949 nl
950 printn "0 = Ik zou deze persoon waarschijnlijk helemaal niet mogen. 100 = Ik zou deze persoon waarschijnlijk erg graag mogen."
951 printn "Het is belangrijk dat je eerlijk antwoordt. Wees niet bang om eerlijk te antwoorden. Je antwoorden zullen strikt vertrouwelijk behandeld worden. Wanneer je negatieve gevoelens hebt, druk deze dan eerlijk uit. Voel je vrij om kritisch te denken over anderen!"
952 nl
953 printn "Het antwoord moet tussen 0 en 100 zijn."
# this might be easier than the usual set + if clientid = z
955 reken y %clientid - 1
956 invoerint atthird%y
957 nl
958 knoppen "Bevestigen" 2 960 
959 wacht

# all of this would not fit on one screen
960 leeg
961 if $atthird%y > 100 
962 begin
963 printn "JE EVALUATIE VAN DE ANDERE PERSOON MOET TUSSEN 0 EN 100 ZIJN!"
964 goto 900
965 end

968 printn "Nu willen we je nogmaals vragen naar je mening over dit onderwerp:"
# line 968 is referenced later
970 printn $issueline
975 nl
976 if $issuenumber = 4
977 begin
978 nl
979 end
980 printn "Als je een antwoord geeft, bedenk dan wat je mening was voor het experiment en hoe je mening veranderd is tijdens het experiment."
1000 printn "Het antwoord moet tussen 0 en 100 zijn."

1110 invoerint opthird%y%issuenumber
1115 nl
1118 nl

1120 printn "Je kunt nu alweer communiceren met de persoon aan wie je gekoppeld bent via de computer. Je kunt het bericht dat je aan hem/haar wilt sturen selecteren."
1123 nl
1125 printn "(x betekent de aantal wat je hebt ingevuld)"
1130 printn "1: Mijn mening over deze vraag is aantal x. Je zit er totaal naast met je mening. Je mening is absoluut niet realistisch. Heroverweeg je positie en verander van mening, zodat die dichter bij x zit."
1132 nl
1134 printn "2: Mijn mening over deze vraag is aantal x. Ik waardeer het als je een mening hebt die dichter bij x ligt."
1138 printn "3: Mijn mening over deze vraag is aantal x. Ik zou blij zijn als je een mening hebt die dichter bij x ligt."
1142 printn "4: Mijn mening over deze vraag is aantal x. Ik wil een mening aannemen, die dichter bij jouw mening ligt, als jij een mening aanneemt die dichter bij de mijne is."
1145 nl
1150 keuze mesthird%y 1 2 3 4

1180 knoppen "Bevestigen" 2 1200
1190 wacht

1200 leeg
1206 if $opthird%y%issuenumber > 100 
1207 begin
1208 printn "JE MENING MOET TUSSEN 0 EN 100 ZIJN!"
1209 goto 968
1220 end

# third step of interaction

1250 leeg
1260 openrtf 100 "wachten.rtf"
# 1260 printn "Even geduld a.u.b." 
1270 synchronize
1280 leeg
1290 printn "Je bent gekoppeld met dezelfde persoon en dit gaat nog over onderwerp $issuenumber :"
1295 print $issueline
1296 if $issuenumber = 4
1297 begin
1298 nl
1299 end
1300 printn "Je hebt het volgend bericht gekregen van deze persoon:"
# this line is referenced later
1310 nl

# it might not be necessary to use if clientid = z already here
1320 reken w %pairid - 1
1325 setatclient $pairid mesthird%w
1327 setatclient $pairid opthird%w%issuenumber
# saliences are saved as 0-3 instead of 1-4
1328 if $mesthird%w = 0
1329 begin
1330 printn " 'Mijn mening over deze vraag is aantal $opthird%w%issuenumber . Je zit er totaal naast met je mening. Je mening is absoluut niet realistisch. Heroverweeg je positie en verander van mening, zodat die dichter bij $opthird%w%issuenumber zit.'"
1331 end
1332 if $mesthird%w = 1
1333 begin
1334 printn " 'Mijn mening over deze vraag is aantal $opthird%w%issuenumber . Ik waardeer het als je een mening hebt die dichter bij $opthird%w%issuenumber ligt.'"
1335 end
1336 if $mesthird%w = 2
1337 begin
1338 printn " 'Mijn mening over deze vraag is aantal $opthird%w%issuenumber . Ik zou blij zijn als je een mening hebt die dichter bij $opthird%w%issuenumber ligt.'"
1339 end
1340 if $mesthird%w = 3
1341 begin
1342 printn " 'Mijn mening over deze vraag is aantal $opthird%w%issuenumber . Ik wil een mening aannemen, die dichter bij jouw mening ligt, als jij een mening aanneemt die dichter bij de mijne is.'"
1343 end
1345 nl

1348 printn "WE WILLEN NU GRAAG WETEN HOE WAARSCHIJNLIJK HET IS DAT JE DEZE PERSOON AARDIG VINDT. Kies een getal op de volgende schaal: "
1349 nl
1350 printn "0 = Ik zou deze persoon waarschijnlijk helemaal niet mogen. 100 = Ik zou deze persoon waarschijnlijk erg graag mogen."
1351 printn "Het is belangrijk dat je eerlijk antwoordt. Wees niet bang om eerlijk te antwoorden. Je antwoorden zullen strikt vertrouwelijk behandeld worden. Wanneer je negatieve gevoelens hebt, druk deze dan eerlijk uit. Voel je vrij om kritisch te denken over anderen!"
1352 nl
1353 printn "Het antwoord moet tussen 0 en 100 zijn."
1354 nl
# this might be easier than the usual set + if clientid = z
1355 reken y %clientid - 1
1356 invoerint atfourth%y
1357 nl

1358 knoppen "Bevestigen" 2 1360
1359 wacht

1360 leeg
1361 if $atfourth%y > 100 
1362 begin
1363 printn "JE EVALUATIE VAN DE ANDERE PERSOON MOET TUSSEN 0 EN 100 ZIJN!"
1364 goto 1300
1365 end

1366 printn "Nu willen we je nogmaals vragen naar je mening over dit onderwerp:"
# line 1366 is referenced later
1370 print $issueline
1375 nl
1376 if $issuenumber = 4
1377 begin
1378 nl
1379 end
1380 printn "Als je een antwoord geeft, bedenk dan wat je mening was voor het experiment en hoe je mening veranderd is tijdens het experiment."
1400 printn "Het antwoord moet tussen 0 en 100 zijn."

1410 invoerint opfourth%y%issuenumber
1415 nl

1480 knoppen "Bevestigen" 2 1500
1490 wacht

1500 leeg
1506 if $opfourth%y%issuenumber > 100 
1507 begin
1508 printn "JE MENING MOET TUSSEN 0 EN 100 ZIJN!"
1509 goto 1366
1520 end

# end third step of interaction

1600 leeg
1610 printn "In welke mate vind je de persoon waaraan je gekoppeld bent een geloofwaardig persoon?"
1620 nl
1630 choice credible%y "erg geloofwaardig" "geloofwaardig" "neutraal" "ongeloofwaardig" "erg ongeloofwaardig"
1640 knoppen "Bevestigen" 2 1660
1650 wacht

1660 leeg
1665 printn "Bedankt voor je antwoorden."
1670 printn "Wacht even totdat de andere koppels ook klaar zijn met dit deel van het experiment."
1680 synchronize

# here starts writing to a file

# the results file has to be opened only once
# 1755 if $clientid = 1
1755 once
1758 begin
1760 openuitvoer 1 "results%x .txt"
1762 end
1780 synchronize
1784 set v 0
1785 reken y %v + 1
# 1785 is a referenced line
1786 if $clientid = $y
1787 begin
1788 reken w %pairid - 1
# a second call of setatclient might be spared here
1789 reken conid %condition - %x
1790 reken conid %conid + 1
# although they are measured earlier in time,
# variables from condition II are saved last, because other variables are identical in conditions I and II
1792 printf 1 "$y $conid $x $issuenumber $opinion%v%issuenumber $pairid $opinion%w%issuenumber "
# the data is saved in this order: id, condition, issuesequence, issuenumber, original opinion, pairid, original opinion of pair
1796 printf 1 "$attraction%v $opsecond%v%issuenumber $message%v $message%w $opsecond%w%issuenumber $atthird%v $opthird%v%issuenumber "
# attraction, mod. opinion, message, received message, received opinion, updated attraction, updated opinion
1800 printf 1 "$mesthird%v $mesthird%w $opthird%w%issuenumber $atfourth%v $opfourth%v%issuenumber $credible%v "
# new message, received new message, received new opinion, final attraction, final opinion, perceived credibility
1802 printf 1 "$faculteit%v $pd%v $stigma%v $faculteit%w $pd%w $stigma%w $attractstart%v " 
# own faculty, pd choice, sent stigma, faculty of pair, pd choice of pair, stigma of pair, initial attraction 
# variables from condition II 
1804 printfn 1 " "
1806 end
1807 synchronize
# is necessary to avoid writing to file at client x+1 earlier than at client x
1808 loop v 9 1785

1810 leeg

# 1890 if $clientid = 1
1890 once
1895 begin
1900 sluituitvoer 1
1905 end

1942 if $condition = $x
1943 begin
1944 reken condition %x + 2
# every second pair is in condition II
1946 end

1950 loop x 9 430

# questionnaire from here

2000 leeg
2004 printn "We zullen je nu een mening geven van een persoon, die NIET deelneemt aan dit experiment."
2006 random 1 9 rndissue
2040 printn "Onderwerp $rndissue is gekozen:"
# 2040 is a referenced line
2050 leesissues $rndissue "issues1.txt"
2060 printn "$issueline"
2065 nl
2066 nl
2070 printn "Zijn of haar mening over dit onderwerp is 100" 
2080 printn "Dit is het antwoord wat hij of zij gaf op deze vraag."
2090 printn "WE WILLEN NU GRAAG WETEN HOE WAARSCHIJNLIJK HET IS DAT JE DEZE PERSOON AARDIG VINDT. Kies een getal op de volgende schaal: "
2093 nl
2095 printn "0 = Ik zou deze persoon waarschijnlijk helemaal niet mogen. 100 = Ik zou deze persoon waarschijnlijk erg graag mogen."
# 2098 nl
2100 printn "Het is belangrijk dat je eerlijk antwoordt. Wees niet bang om eerlijk te antwoorden. Je antwoorden zullen strikt vertrouwelijk behandeld worden. Wanneer je negatieve gevoelens hebt, druk deze dan eerlijk uit. Voel je vrij om kritisch te denken over anderen!"
2105 nl
2110 printn "Het antwoord moet tussen 0 en 100 zijn."
2220 reken y %clientid - 1
2230 invoerint attractelse
2235 nl
2240 printn "Nu willen we je nogmaals vragen naar je mening over dit onderwerp."
2245 printn "$issueline"
2247 nl
2248 nl
2250 printn "Als je een antwoord geeft, bedenk dan wat je mening was voor het experiment en hoe je mening veranderd is tijdens het experiment."
# 2255 nl
2260 printn "Het antwoord moet tussen 0 en 100 zijn."
2270 invoerint opinelse
2280 knoppen "Bevestigen" 2 2300 
2290 wacht

2300 leeg
2310 if $attractelse > 100 
2320 begin
2330 printn "JE EVALUATIE VAN DE ANDERE PERSOON MOET TUSSEN 0 EN 100 ZIJN!"
2340 goto 2040
2350 end

2360 if $opinelse > 100 
2370 begin
2380 printn "JE MENING MOET TUSSEN 0 EN 100 ZIJN!"
2390 goto 2240
2400 end

2402 printn "Nu zal nog een vragenlijst afgenomen worden om het experiment te kunnen evalueren."
2410 printn "Hoe goed begreep je wat je tijdens het experiment moest doen?"
2420 choice underst "uitstekend" "goed" "de basis" "niet echt" "helemaal niet"
2425 nl
2430 printn "Welke van de figuren beschrijft je stemming op dit moment het beste?"
2440 choice mood :)) :) :| :( :((
2462 knoppen "Bevestigen" 2 2466 
2464 wacht

2466 leeg
2470 printn "Herkende je ��n of meer van de andere deelnemers aan dit experiment?"
2480 choice know "Ik heb de deelnemers niet goed gezien" "Ik heb de deelnemers gezien, maar ik herkende niemand" "Ik herkende 1 of 2 van de deelnemers" "Ik herkende 3 of meer van de deelnemers"
# 2480 printn "1 = Ik heb de deelnemers niet goed gezien"
# 2490 printn "2 = Ik heb de deelnemers gezien, maar ik herkende niemand"
# 2500 printn "3 = Ik herkende 1 of 2 van de deelnemers"
# 2510 printn "4 = Ik herkende 3 of meer van de deelnemers"
# 2520 keuze know 1 2 3 4
2525 nl
2530 printn "Geef aan welk antwoord het beste jouw bedoelingen tijdens het experiment weergeven."
2540 choice intent "Ik heb zo maar wat geantwoord" "Ik heb doelbewust eerlijk geantwoord" "Ik heb doelbewust niet eerlijk geantwoord"
# 2540 printn "1 = Ik heb zo maar wat geantwoord"
# 2550 printn "2 = Ik heb doelbewust eerlijk geantwoord"
# 2560 printn "3 = Ik heb doelbewust niet eerlijk geantwoord"
# 2570 keuze intent 1 2 3
2575 nl
2580 printn "Zoek je dingen liever zelf uit of vraag je liever iemand anders om advies?"
2590 choice selfcont "Ik zoek het altijd liever zelf uit" "Ik zoek het meestal liever zelf uit" "Ik vraag meestal iemand anders om advies" "Ik vraag altijd iemand anders om advies"
# 2590 printn "1 = Ik zoek het altijd liever zelf uit"
# 2600 printn "2 = Ik zoek het meestal liever zelf uit"
# 2610 printn "3 = Ik vraag meestal iemand anders om advies"
# 2620 printn "4 = Ik vraag altijd iemand anders om advies"
# 2630 keuze selfcont 1 2 3 4
2640 knoppen "Bevestigen" 2 2660 
2650 wacht

2660 leeg
2664 printn "Hoe vermoeiend vond je het experiment?"
2666 choice exhaust "erg vermoeiend" "vermoeiend" "beetje vermoeiend" "niet vermoeiend" "verfrissend"
2668 nl
2670 printn "Geef aan hoe belangrijk de volgende factoren voor jou waren voor het bepalen van je mening tijdens het experiment."
# 2680 nl
2690 printn "Ik ben door de mening van ��n of meer van de deelnemers be�nvloed."
2700 keuze invloed "mee eens" "beetje mee eens" "neutraal" "beetje mee oneens" "mee oneens"
2705 nl
2710 printn "Mijn mening is veranderd doordat ��n of meer van de deelnemers van mening veranderde."
2720 keuze recipr "mee eens" "beetje mee eens" "neutraal" "beetje mee oneens" "mee oneens"
2725 nl
2730 printn "Ik ben be�nvloed door de berichten van ��n of meer van de deelnemers."
2740 keuze msginf "mee eens" "beetje mee eens" "neutraal" "beetje mee oneens" "mee oneens"
2745 nl
2750 printn "Ik vind het belangrijk dat mijn antwoorden op de verschillende onderwerpen elkaar niet tegenspreken."
2760 keuze consist "mee eens" "beetje mee eens" "neutraal" "beetje mee oneens" "mee oneens"
2765 nl
2770 printn "Ik ben be�nvloed door wat ik denk dat het beste antwoord is volgens anderen."
2780 keuze bestans "mee eens" "beetje mee eens" "neutraal" "beetje mee oneens" "mee oneens"
2790 knoppen "Bevestigen" 2 2800 
2795 wacht

2800 leeg
2810 openrtf 22 "svo.rtf"
2815 printn "Situatie 1:"
2820 choice svo1 "A: Jij krijgt 24 euro, de ander krijgt 2 euro." "B: Jij krijgt 29 euro, de ander krijgt 14 euro." "C: Jij krijgt 26 euro, de ander krijgt 21 euro."
# 2820 printn "A: Jij krijgt 24 euro, de ander krijgt 2 euro."
# 2830 printn "B: Jij krijgt 29 euro, de ander krijgt 14 euro."
# 2840 printn "C: Jij krijgt 26 euro, de ander krijgt 21 euro."
# 2850 keuze svo1 A B C
2855 nl
2858 printn "Situatie 2:"
2860 choice svo2 "A: Jij krijgt 27 euro, de ander krijgt 4 euro." "B: Jij krijgt 29 euro, de ander krijgt 14 euro." "C: Jij krijgt 28 euro, de ander krijgt 19 euro."
# 2860 printn "A: Jij krijgt 27 euro, de ander krijgt 4 euro."
# 2870 printn "B: Jij krijgt 29 euro, de ander krijgt 14 euro."
# 2880 printn "C: Jij krijgt 28 euro, de ander krijgt 19 euro."
# 2890 keuze svo2 A B C
2895 nl
2898 printn "Situatie 3:"
2900 choice svo3 "A: Jij krijgt 25 euro, de ander krijgt 25 euro." "B: Jij krijgt 26 euro, de ander krijgt 20 euro." "C: Jij krijgt 25 euro, de ander krijgt 15 euro."
# 2900 printn "A: Jij krijgt 25 euro, de ander krijgt 25 euro."
# 2910 printn "B: Jij krijgt 26 euro, de ander krijgt 20 euro."
# 2920 printn "C: Jij krijgt 25 euro, de ander krijgt 15 euro."
# 2930 keuze svo3 A B C
2935 nl
2938 printn "Situatie 4:"
2940 choice svo4 "A: Jij krijgt 34 euro, de ander krijgt 19 euro." "B: Jij krijgt 29 euro, de ander krijgt 7 euro." "C: Jij krijgt 31 euro, de ander krijgt 27 euro."
# 2940 printn "A: Jij krijgt 34 euro, de ander krijgt 19 euro."
# 2950 printn "B: Jij krijgt 29 euro, de ander krijgt 7 euro."
# 2960 printn "C: Jij krijgt 31 euro, de ander krijgt 27 euro."
# 2970 keuze svo4 A B C
2980 knoppen "Bevestigen" 2 3000 
2990 wacht

3000 leeg
3010 printn "Stel dat je met dit experiment 100 euro hebt gewonnen. 
3015 printn "De andere hier aanwezige deelnemers hadden niet zoveel geluk en hebben niets gewonnen."
3020 printn "Geef aan hoeveel je van het door jou verdiende bedrag aan de volgende persoon zou geven:"
3030 printn " - E�n van de andere hier aanwezige deelnemers"
3040 invoerint sharesy
3045 nl
3050 printn "Ga er van uit dat je de gewonnen 100 euro nog steeds hebt."
3060 printn "Geef aan hoeveel je van het door jou verdiende bedragaan de volgende persoon zou geven:"
3070 printn " - E�n van de andere hier aanwezige deelnemers aan wie je gekoppeld was."
3080 invoerint sharepair
3085 knoppen "Bevestigen" 2 3100 
3090 wacht

3100 leeg
3110 if $sharesy > 100 
3120 begin
3130 printn "Je hebt alleen maar 100 euro!"
3140 goto 3010
3150 end

3160 if $sharepair > 100 
3170 begin
3180 printn "Je hebt alleen maar 100 euro!"
3190 goto 3050
3200 end

3205 leeg
3210 openrtf 16 "risk.rtf"
3215 nl
3218 printn "Situatie 1:"
3220 choice risk1 "A: Je WINT gegarandeerd 26 euro." "B: Er wordt met een eerlijke munt getost. Bij kop WIN je 15 euro. En bij munt WIN je 37 euro." "Maakt niet uit."
# 3220 printn "A: Je wint gegarandeerd 26 euro."
# 3230 printn "B: Er wordt met een eerlijke munt getost. Bij kop win je 15 euro. En bij munt win je 37 euro."
# 3240 printn "C: Maakt niet uit."
# 3250 keuze risk1 A B C
3255 nl
3258 printn "Situatie 2:"
3260 choice risk2 "A: Je WINT gegarandeerd 26 euro." "B: Er wordt met een eerlijke munt getost. Bij kop WIN je niets. En bij munt WIN je 52 euro." "Maakt niet uit."
# 3260 printn "A: Je wint gegarandeerd 26 euro."
# 3270 printn "B: Er wordt met een eerlijke munt getost. Bij kop win je niets. En bij munt win je 52 euro."
# 3280 printn "C: Maakt niet uit."
# 3290 keuze risk2 A B C
3295 nl
3298 printn "Situatie 3:"
3300 choice risk3 "A: Je VERLIEST gegarandeerd 26 euro." "B: Er wordt met een eerlijke munt getost. Bij kop VERLIES je 15 euro. En bij munt VERLIES je 37 euro." "Maakt niet uit."
# 3300 printn "A: Je verliest gegarandeerd 26 euro."
# 3310 printn "B: Er wordt met een eerlijke munt getost. Bij kop verlies je 15 euro. En bij munt verlies je 37 euro."
# 3320 printn "C: Maakt niet uit."
# 3330 keuze risk3 A B C
3335 nl
3338 printn "Situatie 4:"
3340 choice risk4 "A: Je VERLIEST gegarandeerd 26 euro." "B: Er wordt met een eerlijke munt getost. Bij kop VERLIES je niets. En bij munt VERLIES je 52 euro." "Maakt niet uit."
# 3340 printn "A: Je verliest gegarandeerd 26 euro."
# 3350 printn "B: Er wordt met een eerlijke munt getost. Bij kop verlies je niets. En bij munt verlies je 52 euro."
# 3360 printn "C: Maakt niet uit."
# 3370 keuze risk4 A B C
3380 knoppen "Bevestigen" 2 3400 
3390 wacht

3400 leeg
3410 printn "We willen nu graag nog wat algemene gegevens vragen."
3420 printn "Wat is je geslacht?"
3430 keuze gender man vrouw
3435 nl
3440 reken y $clientid - 1
3450 if $student%y = 1
3460 begin
3470 printn "Hoe ver ben je met je studie? Ik ben bezig met:"
3480 choice stlevel Bachelor Master Ph.D. anders
3485 nl
3490 end
3492 if $student%y = 0
3494 begin
3496 set stlevel 99
3498 end

3500 printn "Beschouw je jezelf als lid van een kerk of religie?"
3505 choice rel "nee" "ja, katholiek" "ja, protestant" "ja, moslim" "ja, joods" "ja, anders"
3506 nl
3508 printn "Wat is je moedertaal?"
3510 choice lang Nederlands Fries beide anders
3514 knoppen "Bevestigen" 2 3518
3516 wacht

3518 leeg
3520 printn "Waar ben je geboren?"
# 3521 printn "1 = Groningen"
# 3522 printn "2 = Friesland"
# 3523 printn "3 = Drenthe"
# 3524 printn "4 = Flevoland"
# 3525 printn "5 = Overijssel"
# 3526 printn "6 = Gelderland"
# 3527 printn "7 = Noord-Holland"
# 3528 printn "8 = Zuid-Holland"
# 3529 printn "9 = Utrecht"
# 3530 printn "10 = Brabant"
# 3531 printn "11 = Limburg"
# 3532 printn "12 = Zeeland"
# 3533 printn "13 = niet in Nederland"
# 3534 keuze prov 1 2 3 4 5 6 7 8 9 10 11 12 13
3534 choice prov "Groningen" "Friesland" "Drenthe" "Flevoland" "Overijssel" "Gelderland" "Noord-Holland" "Zuid-Holland" "Utrecht" "Brabant" "Limburg" "Zeeland" "Niet in Nederland"
3535 nl
3560 knoppen "Bevestigen" 2 3580
3570 wacht

3580 leeg
3590 printn "Wat is de het hoogst voltooide opleidingsniveau van je vader?"
3600 printn "0 = Lager algemeen onderwijs, basisonderwijs, of een gedeelte hiervan"
3610 printn "1 = Lager beroepsonderwijs; LTS, LHNO,Leao, detailhandels (vak)-school"
3620 printn "2 = Middelbaar algemeen onderwijs; ULO, MULO, MAVO. Middenschool"
3630 printn "3 = Middelbaar beroepsonderwijs; MTS, UTS, MBA, MEAO"
3640 printn "4 = Voortgezet algemeen onderwijs; HBS, gymnasium, lyceum, HAVO"
3650 printn "5 = Hoger beroepsonderwijs; HTS, HEAO, HBO"
3660 printn "6 = Wetenschappelijk onderwijs"
3670 printn "7 = Anders"
3680 printn "8 = Ik weet het niet"
3690 keuze edufath 0 1 2 3 4 5 6 7 8
3693 nl
3695 printn "en van je moeder?"
# 3695 printn "Wat is de het hoogst voltooide opleidingsniveau van je moeder?"
# 3700 printn "0 = Lager algemeen onderwijs, basisonderwijs, of een gedeelte hiervan"
# 3710 printn "1 = Lager beroepsonderwijs; LTS, LHNO,Leao, detailhandels (vak)-school"
# 3720 printn "2 = Middelbaar algemeen onderwijs; ULO, MULO, MAVO. Middenschool"
# 3730 printn "3 = Middelbaar beroepsonderwijs; MTS, UTS, MBA, MEAO"
# 3740 printn "4 = Voortgezet algemeen onderwijs; HBS, gymnasium, lyceum, HAVO"
# 3750 printn "5 = Hoger beroepsonderwijs; HTS, HEAO, HBO"
# 3760 printn "6 = Wetenschappelijk onderwijs"
# 3770 printn "7 = Anders"
# 3780 printn "8 = Ik weet het niet"
3790 keuze edumoth 0 1 2 3 4 5 6 7 8
3793 nl
3795 printn "Ben je lid van een studentenvereniging?"
3800 keuze assoc ja nee
3805 knoppen "Bevestigen" 2 3820
3810 wacht

3820 leeg
3830 if $assoc = 0
3840 begin
3850 printn "Is het lid zijn van die studentenvereniging een belangrijk onderdeel van je identiteit?"
3860 keuze ident ja nee
3865 nl
3870 end
3872 if $assoc = 1
3874 begin
3876 set ident 99
3878 end
3880 printn "Heb je op het ogenblik betaald werk?"
3890 keuze work ja nee
3895 nl
3900 printn "Heb je al eens eerder deelgenomen aan een soortgelijk experiment?"
3910 keuze expbefor ja nee
3912 nl
3913 printn "Vond je het experiment leuk, en wil je vaker meedoen aan soortgelijke computer-experiment"
3914 printn "en daar geld mee verdienen? Zo ja, schrijf dan hieronder je email adres op."
3915 printn "Zo nee, voer dan een 0 in."
3916 invoerstr email
3920 knoppen "Bevestigen" 2 3940
3930 wacht

3940 leeg
3945 openrtf 80 "end.rtf"
3950 print "Je hebt alle vragen beantwoord. Hartelijk dank voor je deelname."

# saving questionnaire data comes here

4256 once
4257 begin
4260 openuitvoer 1 "survey.txt"
4272 end

4283 synchronize
4284 set x 0
4285 reken y %x + 1
4288 if $clientid = $y
4290 begin
4294 printf 1 "$y $rndissue $attractelse $opinelse $underst $mood $know $intent $selfcont $exhaust $invloed $recipr "
# saving is in the order of questions
4295 printf 1 "$msginf $consist $bestans $svo1 $svo2 $svo3 $svo4 $sharesy $sharepair $risk1 $risk2 $risk3 $risk4 $gender $stlevel "
4296 printf 1 "$rel $lang $prov $edufath $edumoth $assoc $ident $work $expbefor $email " 
4303 printfn 1 " "
4306 end

4307 synchronize
# is necessary to avoid writing to file at client x+1 earlier than at client x
4308 loop x 9 4285

4960 einde

  
